# Supplementary material for: Gene Structure Evolution of the Short-Chain Dehydrogenase/Reductase (SDR) Family
Source: Genes (Basel). 2022 Dec 30;14(1):110. doi: 10.3390/genes14010110 (PMC9859523; doi:10.3390/genes14010110)
Supplement: Supplementary file 1 [file genes-14-00110-s001.zip]

Archive with 13 entries (7 files):
- Online Resources 1/
- Online Resources 1/Online Resources 1.pdf
- Online Resources 2/
- Online Resources 2/Online Resources 2.pdf
- Online Resources 3/
- Online Resources 3/Online Resources 3.pdf
- Online Resources 4/
- Online Resources 4/Online Resources 4.pdf
- Online Resources 4/~$line Resources 4.docx
- Online Resources 5/
- Online Resources 5/Online Resources 5.pdf
- Online Resources 6/
- Online Resources 6/Online Resources 6.pdf
